# Supplementary material for: Dataset and protocols on the applicability of the BDM mechanism in product evaluation
Source: Data Brief. 2019 May 25;25:104060. doi: 10.1016/j.dib.2019.104060 (PMC6562191; doi:10.1016/j.dib.2019.104060)
Supplement: Supplementary file 2 — Multimedia component 2 [file mmc2.txt]

Variable	Label	Coding
ID	ID: ID	1 - low, 9 - high
IT02_03	Interest OralB_M_3000: Oral B Professional Care 3000 von Braun	1 - low, 9 - high
IT03_03	Interest OralB_L_500: Oral B Professional Care 500 von Braun	1 - low, 9 - high
IT04_03	Interest Whisky_L_5: Johnnie Walker Red Label Whisky	1 - low, 9 - high
IT05_03	Interest Whisky_M_12: Johnnie Walker Black Label Whisky	1 - low, 9 - high
IT06_03	Interest Intenso_L_320: Intenso Memory Station 320 GB	1 - low, 9 - high
IT07_03	Interest Intenso_M_500: Intenso Memory Station 500 GB	1 - low, 9 - high
IT08_03	Interest Sony_L_300: Sony Kopfh�rer MDRZX300	1 - low, 9 - high
IT09_03	Interest Sony_M_600: Sony Kopfh�rer MDRZX600	1 - low, 9 - high
Intenso320_Deviation	Deviation of stated WTP from Price of buyback option
Intenso500_Deviation	Deviation of stated WTP from Price of buyback option
OralB3000_Deviation	Deviation of stated WTP from Price of buyback option
OralB500_Deviation	Deviation of stated WTP from Price of buyback option
Red_Label_Deviation	Deviation of stated WTP from Price of buyback option
Black_Label_Deviation	Deviation of stated WTP from Price of buyback option
Sony300_Deviation	Deviation of stated WTP from Price of buyback option
Sony600_Deviation	Deviation of stated WTP from Price of buyback option
VS03_01	Outcome Relevance Excitement: Wie gespannt sind Sie auf das Ergebnis der Ziehung der verbindlichen Entscheidungssituation	1 - low, 9 - high
VS05_01	Ourcome Relevance Hope for Deal: Wie sehr hoffen Sie, dass Sie heute ein Produkt zu einem ganz besonderen Preis in der Studie ergattern?	1 - low, 9 - high
relTime_BlackLabel	Task Elaboration relative processing time
relTime_Intenso320	Task Elaboration relative processing time
relTime_Intenso500	Task Elaboration relative processing time
relTime_OralB3000	Task Elaboration relative processing time
relTime_OralB500	Task Elaboration relative processing time
relTime_RedLabel	Task Elaboration relative processing time
relTime_Sony300	Task Elaboration relative processing time
relTime_Sony600	Task Elaboration relative processing time
DG01	Gender	1 - male, 2 - female
DG02_01	Age: ... Years
DG04	Origin	1 - western Germany, 2 - eastern Germany
BiasBDM1	BiasBDM1
BiasBDM2	BiasBDM2
BiasBDM3	BiasBDM3
BiasBDM4	BiasBDM4
BiasBDM5	BiasBDM5
BiasBDM6	BiasBDM6
BiasBDM7	BiasBDM7
BiasBDM8	BiasBDM8
