# Supplementary material for: Dataset and protocols on the applicability of the BDM mechanism in product evaluation
Source: Data Brief. 2019 May 25;25:104060. doi: 10.1016/j.dib.2019.104060 (PMC6562191; doi:10.1016/j.dib.2019.104060)
Supplement: Supplementary file 3 — Multimedia component 3 [file mmc3.csv]

ID	IT02_03	IT03_03	IT04_03	IT05_03	IT06_03	IT07_03	IT08_03	IT09_03	Intenso320_Deviation	Intenso500_Deviation	OralB3000_Deviation	OralB500_Deviation	Red_Label_Deviation	Black_Label_Deviation	Sony300_Deviation	Sony600_Deviation	VS03_01	VS05_01	relTime_BlackLabel	relTime_Intenso320	relTime_Intenso500	relTime_OralB3000	relTime_OralB500	relTime_RedLabel	relTime_Sony300	relTime_Sony600	DG01	DG02_01	DG04	BiasBDM1	BiasBDM2	BiasBDM3	BiasBDM4	BiasBDM5	BiasBDM6	BiasBDM7	BiasBDM8
1	1	3	1	1	5	5	1	5	-36.39	-37.99	-65.16	-25.9	-10.99	-27.45	-19.44	-34.99	5	6	.027	.064	.099	.02	.093	.052	.046	.033	1	21	1	-.00670025908609101	-.00733118038249462	-.00871110546943179	-.00790687300799321	-.00906748008661141	-.00783352992771376	-.00743380699634428	-.00726848957089114
2	5	6	3	3	4	4	2	2	-16.39	-12.99	-17.16	-5.9	-7.99	.55	-4.44	-14.99	7	6	.053	.073	.048	.043	.136	.063	.048	.053	2	20	1	-.00229103357537042	-.00330195236243712	.000174539453850182	-.00574849093119797	-.00238793674472455	-.00178447206847534	-.00169784480780703	-.0031138799276267
3	1	1	4	1	1	1	1	1	-26.39	-32.99	-62.16	-25.9	-2.99	-19.45	-4.44	-34.99	3	3	.049	.061	.027	.032	.085	.032	.027	.023	2	24	1	-.00581841398394689	-.00531656637246587	-.00617234977706552	-.00215118746987258	-.00865000862774348	-.00783352992771376	-.00169784480780703	-.00726848957089114
4	4	4	4	4	4	4	4	4	-31.39	-37.99	-67.16	-30.9	-2.99	-17.45	-10.44	-29.99	4	4	.09	.106	.098	.047	.179	.047	.235	.151	2	23	1	-.00670025908609101	-.00632387337748024	-.00553766085397395	-.00215118746987258	-.00934579439252336	-.00934579439252337	-.00399222968322193	-.00622983716007503
5	1	2	6	2	6	7	5	2	-16.39	-12.99	-17.16	-5.9	-3.99	-9.45	-9.44	-14.99	2	7	.027	.154	.095	.133	.173	.173	.071	.27	1	23	1	-.00229103357537042	-.00330195236243712	-.00299890516160767	-.00287064816213766	-.00238793674472455	-.00178447206847534	-.00360983220398611	-.0031138799276267
6	1	3	3	1	1	1	2	1	-26.39	-32.99	-47.16	-15.9	-7.99	-24.45	-14.44	-34.99	7	7	.053	.065	.083	.106	.133	.053	.04	.027	2	21	2	-.00581841398394689	-.00531656637246587	-.00775907208479444	-.00574849093119797	-.00656265133340384	-.00480900099809455	-.0055218196001652	-.00726848957089114
7	2	2	1	1	1	1	1	2	-46.39	-52.99	-67.16	-21.9	-12.99	-29.45	-24.44	-35.99	1	5	.02	.02	.02	.013	.12	.052	.02	.052	2	24	2	-.00934579439252336	-.00934579439252336	-.00934579439252336	-.00934579439252336	-.00934579439252336	-.00662371835586607	-.00934579439252337	-.00747622005305437
8	1	1	7	1	1	1	4	1	-27.39	-32.99	-47.16	-11.9	6.01	-9.45	-4.44	-24.99	6	7	.029	.067	.024	.051	.098	.024	.112	.029	2	24	1	-.00581841398394689	-.00551802777346874	-.00299890516160767	.00432395876051312	-.00656265133340384	-.00359918942624686	-.00169784480780703	-.00519118474925892
9	4	2	1	1	4	4	5	6	-11.39	-12.99	-27.16	-10.9	-7.99	-19.45	-4.44	-9.99	4	7	.053	.053	.045	.08	.074	.125	.045	.119	2	19	2	-.00229103357537042	-.00229464535742274	-.00617234977706552	-.00574849093119797	-.00377950827428431	-.00329673653328494	-.00169784480780703	-.00207522751681059
10	1	1	1	1	5	1	6	7	-16.39	-22.99	-57.16	-20.9	-8.99	-24.45	5.56	5.01	7	7	.062	.181	.042	.056	.117	.105	.111	.049	2	18	1	-.00405472377965866	-.00330195236243712	-.00775907208479444	-.00646795162346305	-.0079542228629636	-.00632126546290415	.00212612998455114	.00104072971563774
11	1	1	4	6	2	3	1	1	-6.39	-12.99	-9.16	-2.9	-.99	-2.45	-4.44	-4.99	5	7	.101	.136	.057	.095	.057	.107	.036	.208	1	22	1	-.00229103357537042	-.00128733835240837	-.000777493930787173	-.000712266085342427	-.00127467952107674	-.000877113389589571	-.00169784480780703	-.00103657510599448
12	1	1	7	7	5	5	5	5	-11.39	-17.99	-67.16	-30.9	-3.99	-6.45	-4.44	-6.99	4	5	.164	.213	.122	.032	.153	.218	.141	.408	1	23	1	-.00317287867751454	-.00229464535742274	-.00204687177697031	-.00287064816213766	-.00934579439252336	-.00934579439252337	-.00169784480780703	-.00145203607032092
13	2	1	5	7	1	4	1	5	-16.39	-22.99	-37.16	-8.9	-2.99	-6.45	-14.44	-14.99	4	5	.436	.093	.062	.521	.128	.139	.081	.44	1	23	1	-.00405472377965866	-.00330195236243712	-.00204687177697031	-.00215118746987258	-.00517107980384408	-.0026918307473611	-.0055218196001652	-.0031138799276267
14	1	4	4	2	1	1	7	6	-36.39	-42.99	-47.16	-15.9	-7.99	-21.45	-7.44	-14.99	6	6	.035	.046	.035	.062	.103	.062	.202	.062	1	23	2	-.00758210418823513	-.00733118038249462	-.00680703870015708	-.00574849093119797	-.00656265133340384	-.00480900099809455	-.00284503724551448	-.0031138799276267
15	1	6	7	1	1	1	3	1	-1.39	-.99	-1.16	-.9	-.99	-1.45	-1.44	-.99	7	7	.103	.149	.112	.194	.228	.21	.294	.093	1	26	2	-.000174605330224535	-.000280031347393996	-.000460149469241388	-.000712266085342427	-.000161422297428932	-.000272207603665729	-.000550652370099576	-.00020565317734159
16	3	5	6	3	2	2	3	2	-8.39	-7.99	-12.16	-10.9	-2.99	-14.45	-4.44	-6.99	6	7	.068	.031	.031	.039	.18	.031	.031	.031	1	23	2	-.0014091884732263	-.00169026115441412	-.00458562746933659	-.00215118746987258	-.00169215097994467	-.00329673653328494	-.00169784480780703	-.00145203607032092
17	1	1	4	3	1	2	3	1	-27.39	-33.99	-55.16	-18.9	-3.99	-17.45	-15.44	-32.99	4	5	.038	.045	.059	.086	.092	.038	.038	.066	2	24	1	-.00599478300437572	-.00551802777346874	-.00553766085397395	-.00287064816213766	-.00767590855705165	-.00571635967698031	-.00590421707940101	-.0068530286065647
18	2	4	3	1	4	1	2	1	-46.39	-52.99	-57.16	-20.9	-7.99	-29.45	-19.44	-34.99	3	6	.04	.04	.02	.11	.118	.102	.322	.067	2	22	1	-.00934579439252336	-.00934579439252336	-.00934579439252336	-.00574849093119797	-.0079542228629636	-.00632126546290415	-.00743380699634428	-.00726848957089114
19	2	2	1	1	1	1	5	5	-6.39	-7.99	-17.16	-5.9	-2.99	-5.45	-4.44	-4.99	5	6	.16	.111	.032	.062	.126	.079	.126	.131	2	21	2	-.0014091884732263	-.00128733835240837	-.00172952731542453	-.00215118746987258	-.00238793674472455	-.00178447206847534	-.00169784480780703	-.00103657510599448
20	1	2	4	1	3	1	3	1	-34.39	-40.99	-62.16	-26.9	-7.99	-19.45	-14.44	-34.99	2	2	.064	.186	.167	.098	.226	.069	.219	.079	2	22	2	-.00722936614737748	-.00692825758048887	-.00617234977706552	-.00574849093119797	-.00865000862774348	-.00813598282067568	-.0055218196001652	-.00726848957089114
21	1	1	2	1	1	1	1	1	-36.39	-42.99	-57.16	-20.9	-2.99	-19.45	-14.44	-34.99	3	4	.026	.043	.043	.067	.067	.051	.043	.034	2	22	2	-.00758210418823513	-.00733118038249462	-.00617234977706552	-.00215118746987258	-.0079542228629636	-.00632126546290415	-.0055218196001652	-.00726848957089114
22	1	1	1	1	1	1	1	1	-45.39	-51.99	-66.16	-29.9	-11.99	-28.45	-23.44	-43.99	1	1	.031	.038	.031	.023	.06	.045	.031	.038	2	28	2	-.00916942537209454	-.00914433299152049	-.00902844993097758	-.00862633370025829	-.00920663723956739	-.00904334149956144	-.00896339691328755	-.00913806391036014
23	2	2	2	2	1	1	2	2	-36.39	-40.99	-57.16	-20.9	-5.99	-20.45	-14.44	-34.99	3	1	.068	.227	.24	.176	.32	.123	.19	.056	2	25	2	-.00722936614737748	-.00733118038249462	-.0064896942386113	-.00430956954666782	-.0079542228629636	-.00632126546290415	-.0055218196001652	-.00726848957089114
24	1	1	4	2	3	6	3	5	-10.39	-12.99	-42.16	-15.9	-2.99	-11.45	-10.44	-10.99	7	7	.046	.073	.083	.062	.135	.083	.067	.057	1	23	1	-.00229103357537042	-.00209318395641987	-.00363359408469924	-.00215118746987258	-.00586686556862396	-.00480900099809455	-.00399222968322193	-.00228295799897381
25	3	1	2	3	1	1	1	3	-38.39	-37.99	-57.16	-26.9	-8.99	-24.45	-20.44	-31.99	4	4	.102	.111	.146	.074	.064	.043	.102	.12	1	24	1	-.00670025908609101	-.00773410318450036	-.00775907208479444	-.00646795162346305	-.0079542228629636	-.00813598282067568	-.0078162044755801	-.00664529812440148
26	1	2	5	7	6	5	1	1	-46.39	2.01	-47.16	4.1	2.01	5.55	-24.44	-44.99	2	7	.083	.108	.116	.01	.1	.066	.039	.029	1	19	2	.000354501731061935	-.00934579439252336	.00176126176157911	.00144611599145281	-.00656265133340384	.00124005686114388	-.00934579439252337	-.00934579439252336
27	7	2	4	5	4	4	2	2	-9.39	-7.99	-9.16	-10.9	-2.99	-7.45	-9.44	-7.99	7	7	.092	.162	.063	.162	.227	.125	.07	.092	1	24	1	-.0014091884732263	-.00189172255541699	-.0023642162385161	-.00215118746987258	-.00127467952107674	-.00329673653328494	-.00360983220398611	-.00165976655248414
28	1	1	5	5	2	2	7	6	-7.39	-7.99	-12.16	-5.9	-3.99	-4.45	-4.44	-4.99	6	7	.077	.057	.064	.07	.102	.132	.07	.077	1	21	2	-.0014091884732263	-.00148879975341124	-.00141218285387874	-.00287064816213766	-.00169215097994467	-.00178447206847534	-.00169784480780703	-.00103657510599448
29	1	1	1	1	7	6	1	1	-11.39	-12.99	-57.16	-20.9	-7.99	-24.45	-14.44	-34.99	7	7	.028	.119	.045	.023	.076	.028	.05	.034	2	22	2	-.00229103357537042	-.00229464535742274	-.00775907208479444	-.00574849093119797	-.0079542228629636	-.00632126546290415	-.0055218196001652	-.00726848957089114
30	3	6	4	6	4	6	5	3	-16.39	-7.99	-17.16	-3.9	-1.99	-4.45	-4.44	-4.99	5	6	.077	.053	.053	.059	.117	.053	.122	.04	1	23	2	-.0014091884732263	-.00330195236243712	-.00141218285387874	-.00143172677760751	-.00238793674472455	-.00117956628255149	-.00169784480780703	-.00103657510599448
31	1	1	6	3	1	1	1	1	-46.39	-52.99	-67.16	-27.9	-2.99	-14.45	-24.44	-44.99	3	7	.101	.033	.025	.065	.177	.177	.025	.009	1	24	2	-.00934579439252336	-.00934579439252336	-.00458562746933659	-.00215118746987258	-.00934579439252336	-.0084384357136376	-.00934579439252337	-.00934579439252336
32	2	2	4	4	6	6	2	1	-2.39	-1.99	-7.16	-2.9	-2.99	-4.45	-4.44	-4.99	2	5	.119	.278	.071	.088	.148	.154	.119	.111	2	20	2	-.000350974350653359	-.000481492748396871	-.00141218285387874	-.00215118746987258	-.00099636521516479	-.000877113389589571	-.00169784480780703	-.00103657510599448
33	1	2	2	1	7	5	7	4	-36.39	-44.99	-57.16	-20.9	-2.99	-19.45	-16.44	-34.99	5	5	.044	.085	.061	.044	.136	.061	.092	.069	2	25	1	-.00793484222909278	-.00733118038249462	-.00617234977706552	-.00215118746987258	-.0079542228629636	-.00632126546290415	-.00628661455863683	-.00726848957089114
34	1	1	5	1	1	1	2	1	-26.39	-32.99	-47.16	-10.9	-3.99	-14.45	-9.44	-24.99	7	7	.092	.033	.025	.033	.113	.119	.132	.071	1	21	1	-.00581841398394689	-.00531656637246587	-.00458562746933659	-.00287064816213766	-.00656265133340384	-.00329673653328494	-.00360983220398611	-.00519118474925892
35	1	1	6	6	2	4	7	7	-1.39	-.99	-1.16	-.9	-.99	-1.45	-.44	.01	7	7	.118	.132	.103	.18	.205	.103	.139	.125	2	21	2	-.000174605330224535	-.000280031347393996	-.000460149469241388	-.000712266085342427	-.000161422297428932	-.000272207603665729	-.000168254890863759	2.07730482163222E-006
36	1	1	1	1	1	1	1	1	-16.39	-12.99	-7.16	-15.9	-4.99	-5.45	-9.44	-9.99	5	7	.041	.071	.078	.063	.157	.106	.063	.041	1	23	2	-.00229103357537042	-.00330195236243712	-.00172952731542453	-.00359010885440274	-.00099636521516479	-.00480900099809455	-.00360983220398611	-.00207522751681059
37	1	1	1	7	1	1	1	1	-16.39	-19.99	-19.16	-9.9	-9.99	-4.45	-14.44	-19.99	5	6	.107	.114	.121	.37	.232	.06	.084	.052	1	25	2	-.00352561671837218	-.00330195236243712	-.00141218285387874	-.00718741231572813	-.0026662510506365	-.00299428364032302	-.0055218196001652	-.00415253233844281
38	1	1	1	1	7	7	1	1	3.61	2.01	-67.16	-30.9	-12.99	-29.45	-24.44	-44.99	6	7	.014	.427	.179	.007	.303	.021	.028	.028	1	28	1	.000354501731061935	.000727275657620378	-.00934579439252336	-.00934579439252336	-.00934579439252336	-.00934579439252337	-.00934579439252337	-.00934579439252336
39	1	1	1	1	1	1	1	1	-46.39	-52.99	-67.16	-30.9	-12.99	-29.45	-24.44	-44.99	2	2	.036	.036	.069	.245	.337	.036	.061	.053	2	23	1	-.00934579439252336	-.00934579439252336	-.00934579439252336	-.00934579439252336	-.00934579439252336	-.00934579439252337	-.00934579439252337	-.00934579439252336
40	1	6	1	1	1	3	1	3	-46.39	-47.99	-47.16	-15.9	-12.99	-29.45	-24.44	-29.99	3	7	.023	.051	.037	.085	.146	.037	.037	.058	1	29	1	-.00846394929037925	-.00934579439252336	-.00934579439252336	-.00934579439252336	-.00656265133340384	-.00480900099809455	-.00934579439252337	-.00622983716007503
41	1	1	1	1	3	2	2	2	-46.39	-52.99	-67.16	-30.9	-12.99	-29.45	-24.44	-44.99	1	1	.063	.095	.036	.101	.082	.063	.082	.076	2	19	2	-.00934579439252336	-.00934579439252336	-.00934579439252336	-.00934579439252336	-.00934579439252336	-.00934579439252337	-.00934579439252337	-.00934579439252336
42	1	1	1	1	1	1	1	1	-36.39	-37.99	-52.16	-21.9	-2.99	-14.45	-15.44	-24.99	1	2	.188	.088	.163	.082	.113	.101	.268	.146	1	23	2	-.00670025908609101	-.00733118038249462	-.00458562746933659	-.00215118746987258	-.00725843709818372	-.00662371835586607	-.00590421707940101	-.00519118474925892
43	2	3	5	5	2	2	2	2	-31.39	-27.99	-57.16	-15.9	-3.99	-14.45	-9.44	-24.99	3	2	.042	.117	.056	.111	.068	.099	.093	.049	1	23	2	-.00493656888180277	-.00632387337748024	-.00458562746933659	-.00287064816213766	-.0079542228629636	-.00480900099809455	-.00360983220398611	-.00519118474925892
44	1	1	1	1	1	1	1	1	-31.39	-27.99	-37.16	-20.9	-7.99	-24.45	-19.44	-34.99	5	7	.069	.047	.074	.104	.279	.213	.058	.036	2	20	1	-.00493656888180277	-.00632387337748024	-.00775907208479444	-.00574849093119797	-.00517107980384408	-.00632126546290415	-.00743380699634428	-.00726848957089114
45	1	1	5	3	4	5	5	5	-16.39	-17.99	-47.16	-10.9	-1.99	-15.45	-4.44	-16.99	6	6	.055	.07	.124	.13	.137	.077	.062	.077	1	22	1	-.00317287867751454	-.00330195236243712	-.00490297193088238	-.00143172677760751	-.00656265133340384	-.00329673653328494	-.00169784480780703	-.00352934089195314
46	1	1	1	1	2	2	3	2	-33.39	-39.99	-61.16	-24.9	-9.99	-26.45	-11.44	-31.99	1	1	.048	.123	.065	.048	.123	.057	.123	.083	2	22	2	-.00705299712694866	-.00672679617948599	-.00839376100788601	-.00718741231572813	-.00851085147478751	-.00753107703475184	-.00437462716245775	-.00664529812440148
47	1	1	1	1	1	1	1	1	-36.39	-42.99	-57.16	-20.9	-7.99	-24.45	-14.44	-34.99	2	3	.047	.199	.047	.03	.09	.148	.183	.195	2	27	2	-.00758210418823513	-.00733118038249462	-.00775907208479444	-.00574849093119797	-.0079542228629636	-.00632126546290415	-.0055218196001652	-.00726848957089114
48	1	3	2	4	2	1	4	6	-11.39	-12.99	-22.16	-5.9	-3.99	-7.45	-6.44	-9.99	6	5	.062	.15	.117	.042	.134	.062	.117	.117	1	24	2	-.00229103357537042	-.00229464535742274	-.0023642162385161	-.00287064816213766	-.00308372250950443	-.00178447206847534	-.00246263976627866	-.00207522751681059
49	3	5	3	3	1	1	1	1	-46.39	-52.99	-27.16	-.9	-7.99	-19.45	-24.44	-44.99	3	6	.05	.05	.025	.148	.135	.065	.034	.148	2	23	2	-.00934579439252336	-.00934579439252336	-.00617234977706552	-.00574849093119797	-.00377950827428431	-.000272207603665729	-.00934579439252337	-.00934579439252336
50	1	1	2	1	1	1	1	1	-34.39	-40.99	-52.16	-20.9	-5.99	-22.45	-12.44	-34.99	4	2	.049	.07	.044	.054	.108	.079	.079	.103	2	22	1	-.00722936614737748	-.00692825758048887	-.00712438316170287	-.00430956954666782	-.00725843709818372	-.00632126546290415	-.00475702464169356	-.00726848957089114
51	1	1	1	1	6	6	7	4	-16.39	-12.99	-12.16	-10.9	-4.99	-9.45	-6.44	-4.99	7	7	.091	.195	.181	.186	.227	.167	.152	.152	2	21	1	-.00229103357537042	-.00330195236243712	-.00299890516160767	-.00359010885440274	-.00169215097994467	-.00329673653328494	-.00246263976627866	-.00103657510599448
52	1	1	1	1	1	1	2	2	-46.39	-52.99	-67.16	-10.9	-4.99	-9.45	-9.44	-44.99	4	2	.043	.119	.059	.059	.302	.083	.035	.19	1	21	1	-.00934579439252336	-.00934579439252336	-.00299890516160767	-.00359010885440274	-.00934579439252336	-.00329673653328494	-.00360983220398611	-.00934579439252336
53	5	5	2	2	1	6	6	4	-26.39	-22.99	-37.16	-15.9	-4.99	-10.45	-9.44	-24.99	6	6	.037	.124	.049	.029	.117	.037	.056	.13	2	22	2	-.00405472377965866	-.00531656637246587	-.00331624962315345	-.00359010885440274	-.00517107980384408	-.00480900099809455	-.00360983220398611	-.00519118474925892
54	3	4	1	1	2	2	1	1	-46.39	-52.99	-57.16	-20.9	-12.99	-29.45	-14.44	-34.99	2	2	.024	.058	.03	.03	.133	.058	.099	.079	2	20	2	-.00934579439252336	-.00934579439252336	-.00934579439252336	-.00934579439252336	-.0079542228629636	-.00632126546290415	-.0055218196001652	-.00726848957089114
55	1	4	1	1	1	1	1	1	-31.39	-37.99	-47.16	-15.9	-7.99	-22.45	-13.44	-29.99	5	7	.078	.172	.054	.117	.38	.131	.124	.045	1	21	2	-.00670025908609101	-.00632387337748024	-.00712438316170287	-.00574849093119797	-.00656265133340384	-.00480900099809455	-.00513942212092938	-.00622983716007503
56	4	2	1	1	1	2	2	4	-41.39	-44.99	-52.16	-25.9	-11.99	-27.45	-19.44	-36.99	5	6	.031	.038	.118	.093	.093	.086	.059	.038	1	24	1	-.00793484222909278	-.00833848738750899	-.00871110546943179	-.00862633370025829	-.00725843709818372	-.00783352992771376	-.00743380699634428	-.00768395053521759
57	1	1	4	2	2	3	4	3	-17.39	-12.99	-27.16	-30.9	-2.99	-4.45	-4.44	-5.99	6	7	.2	.087	.033	.041	.159	.087	.115	.065	1	22	1	-.00229103357537042	-.00350341376343999	-.00141218285387874	-.00215118746987258	-.00377950827428431	-.00934579439252337	-.00169784480780703	-.0012443055881577
58	1	1	1	5	1	3	1	1	-31.39	-27.99	-42.16	-20.9	-7.99	-9.45	-19.44	-29.99	4	7	.052	.083	.052	.06	.134	.018	.052	.035	1	21	1	-.00493656888180277	-.00632387337748024	-.00299890516160767	-.00574849093119797	-.00586686556862396	-.00632126546290415	-.00743380699634428	-.00622983716007503
59	1	1	1	2	1	3	1	1	-41.39	-47.99	-67.16	-30.9	-11.99	-26.45	-24.44	-44.99	4	4	.049	.054	.025	.059	.059	.049	.035	.025	1	22	1	-.00846394929037925	-.00833848738750899	-.00839376100788601	-.00862633370025829	-.00934579439252336	-.00934579439252337	-.00934579439252337	-.00934579439252336
60	3	5	5	3	5	5	5	3	-26.39	-27.99	-42.16	-5.9	-2.99	-19.45	-9.44	-34.99	7	7	.076	.047	.037	.107	.062	.047	.037	.042	1	27	2	-.00493656888180277	-.00531656637246587	-.00617234977706552	-.00215118746987258	-.00586686556862396	-.00178447206847534	-.00360983220398611	-.00726848957089114
61	1	2	2	2	4	5	2	1	-26.39	-32.99	-47.16	-10.9	-2.99	-9.45	-4.44	-24.99	3	4	.033	.063	.025	.048	.242	.056	.092	.098	1	21	1	-.00581841398394689	-.00531656637246587	-.00299890516160767	-.00215118746987258	-.00656265133340384	-.00329673653328494	-.00169784480780703	-.00519118474925892
62	1	1	4	4	1	1	1	1	-41.39	-47.99	-62.16	-25.9	-7.99	-24.45	-19.44	-39.99	2	2	.024	.109	.024	.032	.054	.024	.047	.024	2	21	1	-.00846394929037925	-.00833848738750899	-.00775907208479444	-.00574849093119797	-.00865000862774348	-.00783352992771376	-.00743380699634428	-.00830714198170725
63	1	1	5	5	3	2	2	1	-11.39	-12.99	-47.16	-20.9	-2.99	-4.45	-4.44	-14.99	6	5	.051	.07	.056	.066	.08	.026	.031	.051	1	23	1	-.00229103357537042	-.00229464535742274	-.00141218285387874	-.00215118746987258	-.00656265133340384	-.00632126546290415	-.00169784480780703	-.0031138799276267
64	1	2	7	4	1	1	1	2	-6.39	-17.99	-22.16	-5.9	-2.99	-9.45	-4.44	-24.99	7	7	.044	.121	.032	.061	.402	.095	.116	.067	1	21	2	-.00317287867751454	-.00128733835240837	-.00299890516160767	-.00215118746987258	-.00308372250950443	-.00178447206847534	-.00169784480780703	-.00519118474925892
65	1	1	1	2	1	3	2	3	-36.39	-42.99	-67.16	-20.9	-12.99	-29.45	-14.44	-34.99	1	7	.072	.084	.037	.028	.088	.08	.024	.068	1	18	1	-.00758210418823513	-.00733118038249462	-.00934579439252336	-.00934579439252336	-.00934579439252336	-.00632126546290415	-.0055218196001652	-.00726848957089114
66	4	7	1	1	1	3	2	1	-36.39	-22.99	-51.16	-5.9	-10.99	-27.45	-22.44	-32.99	7	7	.04	.068	.059	.127	.15	.03	.04	.02	1	29	1	-.00405472377965866	-.00733118038249462	-.00871110546943179	-.00790687300799321	-.00711927994522774	-.00178447206847534	-.00858099943405173	-.0068530286065647
67	1	1	4	1	1	1	3	6	-46.39	-52.99	-67.16	-30.9	-.99	-4.45	-24.44	.01	4	5	.018	.013	.018	.009	.055	.039	.013	.09	1	19	2	-.00934579439252336	-.00934579439252336	-.00141218285387874	-.000712266085342427	-.00934579439252336	-.00934579439252337	-.00934579439252337	2.07730482163222E-006
68	1	1	1	1	1	1	1	1	-11.39	-22.99	-47.16	-10.9	-7.99	-19.45	-9.44	-24.99	3	1	.014	.302	.097	.173	.332	.035	.086	.067	2	22	2	-.00405472377965866	-.00229464535742274	-.00617234977706552	-.00574849093119797	-.00656265133340384	-.00329673653328494	-.00360983220398611	-.00519118474925892
69	1	1	1	1	1	1	1	1	-21.39	-17.99	-37.16	-15.9	-7.99	-19.45	-14.44	-34.99	4	1	.046	.131	.453	.136	.357	.052	.058	.141	2	25	2	-.00317287867751454	-.00430925936745149	-.00617234977706552	-.00574849093119797	-.00517107980384408	-.00480900099809455	-.0055218196001652	-.00726848957089114
70	1	7	3	4	5	6	4	1	-21.39	-9.99	-37.16	-.9	-7.99	-7.45	-2.44	-23.99	7	6	.077	.132	.09	.124	.233	.103	.159	.077	2	29	1	-.00176192651408395	-.00430925936745149	-.0023642162385161	-.00574849093119797	-.00517107980384408	-.000272207603665729	-.000933049849335393	-.0049834542670957
71	1	1	6	6	1	1	1	2	-46.39	-52.99	-67.16	-30.9	1.01	4.55	-24.44	-44.99	6	6	.09	.053	.027	.021	.228	.145	.084	.053	1	22	1	-.00934579439252336	-.00934579439252336	.00144391730003332	.000726655299187729	-.00934579439252336	-.00934579439252337	-.00934579439252337	-.00934579439252336
72	1	3	5	5	2	5	2	2	-46.39	-22.99	-67.16	-30.9	-7.99	-19.45	-24.44	-29.99	7	4	.272	.119	.52	.023	.347	.182	.076	.06	1	24	1	-.00405472377965866	-.00934579439252336	-.00617234977706552	-.00574849093119797	-.00934579439252336	-.00934579439252337	-.00934579439252337	-.00622983716007503
73	5	3	2	6	3	3	1	5	-9.39	-6.99	-7.16	-5.9	-5.99	-6.45	-5.44	-8.99	4	6	.043	.057	.063	.076	.095	.036	.057	.07	1	28	1	-.00123281945279748	-.00189172255541699	-.00204687177697031	-.00430956954666782	-.00099636521516479	-.00178447206847534	-.00208024228704284	-.00186749703464737
74	1	1	2	4	1	1	1	1	-38.39	-47.99	-62.16	-29.9	-7.99	-19.45	-24.44	-44.99	7	7	.083	.062	.054	.054	.062	.054	.09	.024	1	25	2	-.00846394929037925	-.00773410318450036	-.00617234977706552	-.00574849093119797	-.00865000862774348	-.00904334149956144	-.00934579439252337	-.00934579439252336
75	1	1	1	1	1	1	7	1	-46.39	-52.99	-67.16	-30.9	-12.99	-29.45	-.44	-19.99	6	7	.034	.034	.026	.043	.082	.051	.182	.164	1	23	2	-.00934579439252336	-.00934579439252336	-.00934579439252336	-.00934579439252336	-.00934579439252336	-.00934579439252337	-.000168254890863759	-.00415253233844281
76	3	2	1	1	4	5	3	6	-6.39	-7.99	-7.16	-5.9	-5.99	-9.45	-4.44	-2.99	5	6	.022	.071	.171	.051	.216	.044	.097	.127	2	19	2	-.0014091884732263	-.00128733835240837	-.00299890516160767	-.00430956954666782	-.00099636521516479	-.00178447206847534	-.00169784480780703	-.000621114141668034
77	2	2	2	3	4	7	2	2	-26.39	-12.99	-47.16	-18.9	-7.99	-17.45	-12.44	-32.99	6	4	.031	.068	.139	.046	.127	.046	.088	.075	2	24	1	-.00229103357537042	-.00531656637246587	-.00553766085397395	-.00574849093119797	-.00656265133340384	-.00571635967698031	-.00475702464169356	-.0068530286065647
78	1	2	1	1	2	1	1	2	-16.39	-19.99	-67.16	-10.9	-12.99	-29.45	-24.44	-14.99	2	2	.036	.22	.147	.291	.279	.063	.041	.084	2	20	2	-.00352561671837218	-.00330195236243712	-.00934579439252336	-.00934579439252336	-.00934579439252336	-.00329673653328494	-.00934579439252337	-.0031138799276267
79	1	2	5	5	2	2	5	3	-6.39	-5.99	-7.16	-5.9	-4.99	-4.45	-5.44	-6.99	3	7	.084	.104	.04	.055	.172	.062	.048	.118	1	24	1	-.00105645043236865	-.00128733835240837	-.00141218285387874	-.00359010885440274	-.00099636521516479	-.00178447206847534	-.00208024228704284	-.00145203607032092
80	1	1	1	1	1	1	1	1	-16.39	-16.99	-66.16	-28.9	-7.99	-24.45	-20.44	-40.99	3	7	.071	.129	.099	.032	.15	.037	.047	.099	1	21	1	-.00299650965708571	-.00330195236243712	-.00775907208479444	-.00574849093119797	-.00920663723956739	-.00874088860659952	-.0078162044755801	-.00851487246387048
81	1	1	7	1	1	1	1	1	-46.39	-52.99	-67.16	-30.9	-2.99	-29.45	-24.44	-44.99	5	6	.016	.054	.417	.016	.128	.109	.016	.024	2	20	1	-.00934579439252336	-.00934579439252336	-.00934579439252336	-.00215118746987258	-.00934579439252336	-.00934579439252337	-.00934579439252337	-.00934579439252336
82	6	2	2	1	5	7	3	1	-4.39	-5.99	-12.16	-5.9	-2.99	-4.45	-4.44	-4.99	6	5	.089	.103	.089	.144	.199	.074	.103	.05	1	22	2	-.00105645043236865	-.00088441555040262	-.00141218285387874	-.00215118746987258	-.00169215097994467	-.00178447206847534	-.00169784480780703	-.00103657510599448
83	2	6	4	7	5	3	6	1	-18.39	-18.99	-37.16	-5.9	-2.99	-2.45	-3.44	-19.99	7	7	.143	.07	.112	.143	.202	.07	.217	.062	1	27	1	-.00334924769794336	-.00370487516444287	-.000777493930787173	-.00215118746987258	-.00517107980384408	-.00178447206847534	-.00131544732857121	-.00415253233844281
84	1	1	7	4	1	1	1	1	-45.39	-51.99	-66.16	-29.9	12.01	-28.45	-23.44	-43.99	7	6	.026	.051	.011	.021	.231	.228	.016	.021	1	20	1	-.00916942537209454	-.00914433299152049	-.00902844993097758	.00864072291410359	-.00920663723956739	-.00904334149956144	-.00896339691328755	-.00913806391036014
85	2	4	2	2	7	7	5	6	-.39	.01	-.16	.1	.01	-.45	-.44	.01	7	7	.085	.185	.102	.067	.297	.093	.093	.076	1	22	1	1.76369020428824E-006	-7.85699463911212E-005	-.000142805007695603	7.19460692265078E-006	-2.22651444729562E-005	3.02452892961921E-005	-.000168254890863759	2.07730482163222E-006
86	1	1	2	3	3	2	4	4	-9.39	-12.99	-27.16	-25.9	-3.99	-5.45	-4.44	-9.99	5	5	.047	.058	.053	.085	.153	.053	.085	.096	1	21	1	-.00229103357537042	-.00189172255541699	-.00172952731542453	-.00287064816213766	-.00377950827428431	-.00783352992771376	-.00169784480780703	-.00207522751681059
87	1	4	4	4	1	1	6	1	-5.39	-2.99	-5.16	-1.9	-2.99	-3.45	-4.44	-2.99	5	6	.055	.022	.017	.043	.141	.022	.038	.055	1	22	1	-.000527343371082183	-.0010858769514055	-.00109483839233296	-.00215118746987258	-.000718050909252837	-.00057466049662765	-.00169784480780703	-.000621114141668034
88	1	3	5	6	1	6	6	1	-4.39	-4.99	-4.16	-3.9	-3.99	-3.45	-4.44	-3.99	4	7	.041	.078	.332	.054	.119	.034	.102	.041	1	26	2	-.00088008141193983	-.00088441555040262	-.00109483839233296	-.00287064816213766	-.000578893756296861	-.00117956628255149	-.00169784480780703	-.000828844623831256
89	3	3	1	1	2	2	2	2	-37.39	-42.99	-54.16	-21.9	-10.99	-20.45	-12.44	-34.99	3	6	.043	.083	.093	.064	.162	.054	.064	.043	2	21	1	-.00758210418823513	-.00753264178349749	-.0064896942386113	-.00790687300799321	-.00753675140409567	-.00662371835586607	-.00475702464169356	-.00726848957089114
90	1	1	1	1	1	1	2	3	-36.39	-40.99	-57.16	-20.9	-7.99	-17.45	-12.44	-34.99	2	2	.037	.184	.051	.162	.104	.092	.128	.116	2	23	2	-.00722936614737748	-.00733118038249462	-.00553766085397395	-.00574849093119797	-.0079542228629636	-.00632126546290415	-.00475702464169356	-.00726848957089114
91	1	1	1	1	5	7	7	7	.61	-2.99	-17.16	-.9	-2.99	-9.45	.56	.01	7	7	.052	.148	.06	.102	.182	.14	.137	.126	2	20	2	-.000527343371082183	.000122891454611754	-.00299890516160767	-.00215118746987258	-.00238793674472455	-.000272207603665729	.000214142588372057	2.07730482163222E-006
92	1	1	6	5	1	1	6	5	-46.39	-52.99	-67.16	-30.9	-4.99	-9.45	-6.44	-14.99	5	6	.105	.105	.018	.018	.064	.134	.064	.129	1	26	2	-.00934579439252336	-.00934579439252336	-.00299890516160767	-.00359010885440274	-.00934579439252336	-.00934579439252337	-.00246263976627866	-.0031138799276267
93	7	4	4	3	4	5	1	2	-11.39	-12.99	-7.16	-5.9	-3.99	-14.45	-12.44	-19.99	6	6	.054	.211	.054	.147	.123	.238	.082	.065	1	26	2	-.00229103357537042	-.00229464535742274	-.00458562746933659	-.00287064816213766	-.00099636521516479	-.00178447206847534	-.00475702464169356	-.00415253233844281
94	1	1	1	1	1	1	1	1	-41.39	-47.99	-64.16	-27.9	-11.99	-29.45	-22.44	-44.99	3	3	.02	.082	.027	.07	.099	.033	.027	.033	2	21	1	-.00846394929037925	-.00833848738750899	-.00934579439252336	-.00862633370025829	-.00892832293365543	-.0084384357136376	-.00858099943405173	-.00934579439252336
95	1	1	1	1	1	1	4	1	-45.39	-51.99	-66.16	-29.9	-11.99	-28.45	-14.44	-43.99	3	5	.016	.016	.016	.024	.102	.016	.089	.024	1	23	2	-.00916942537209454	-.00914433299152049	-.00902844993097758	-.00862633370025829	-.00920663723956739	-.00904334149956144	-.0055218196001652	-.00913806391036014
96	1	1	6	4	2	5	6	4	-9.39	-9.99	-13.16	-5.9	-2.99	-5.45	-4.44	-8.99	5	6	.043	.051	.365	.03	.059	.047	.035	.152	1	23	1	-.00176192651408395	-.00189172255541699	-.00172952731542453	-.00215118746987258	-.00183130813290065	-.00178447206847534	-.00169784480780703	-.00186749703464737
97	1	1	5	2	2	4	6	3	-16.39	-17.99	-52.16	-25.9	2.01	-9.45	.56	-14.99	5	5	.101	.129	.041	.072	.202	.237	.16	.101	1	21	1	-.00317287867751454	-.00330195236243712	-.00299890516160767	.00144611599145281	-.00725843709818372	-.00783352992771376	.000214142588372057	-.0031138799276267
98	1	1	1	1	1	1	3	1	-46.39	-52.99	-67.16	-30.9	-12.99	-29.45	-8.44	-44.99	4	4	.043	.035	.043	.075	.275	.051	.153	.051	1	28	2	-.00934579439252336	-.00934579439252336	-.00934579439252336	-.00934579439252336	-.00934579439252336	-.00934579439252337	-.00322743472475029	-.00934579439252336
99	1	1	1	1	1	1	1	2	-45.39	-51.99	-66.16	-29.9	-11.99	-28.45	-23.44	-43.99	1	1	.056	.029	.029	.029	.128	.029	.014	.056	2	24	1	-.00916942537209454	-.00914433299152049	-.00902844993097758	-.00862633370025829	-.00920663723956739	-.00904334149956144	-.00896339691328755	-.00913806391036014
100	2	5	1	5	1	1	6	3	-21.39	-27.99	-22.16	-10.9	-2.99	-7.45	-5.44	-17.99	7	5	.068	.09	.038	.245	.166	.122	.068	.068	1	24	2	-.00493656888180277	-.00430925936745149	-.0023642162385161	-.00215118746987258	-.00308372250950443	-.00329673653328494	-.00208024228704284	-.00373707137411637
101	6	4	1	1	1	2	5	6	-11.39	-12.99	-12.16	-3.9	-6.99	-19.45	-2.44	-4.99	6	7	.07	.343	.09	.26	.319	.214	.311	.334	2	25	2	-.00229103357537042	-.00229464535742274	-.00617234977706552	-.0050290302389329	-.00169215097994467	-.00117956628255149	-.000933049849335393	-.00103657510599448
102	1	1	1	1	6	7	2	2	-11.39	.01	-17.16	-2.9	-2.99	-3.45	-4.44	-4.99	5	4	.028	.27	.237	.046	.214	.037	.383	.08	2	21	1	1.76369020428824E-006	-.00229464535742274	-.00109483839233296	-.00215118746987258	-.00238793674472455	-.000877113389589571	-.00169784480780703	-.00103657510599448
103	1	2	5	5	4	4	5	6	-16.39	-20.99	-37.16	-10.9	-6.99	-10.45	-8.44	-19.99	4	5	.025	.066	.022	.014	.041	.046	.038	.033	2	22	2	-.00370198573880101	-.00330195236243712	-.00331624962315345	-.0050290302389329	-.00517107980384408	-.00329673653328494	-.00322743472475029	-.00415253233844281
104	3	3	1	1	3	4	4	4	-11.39	-7.99	-17.16	-10.9	-5.99	-9.45	-4.44	-9.99	5	4	.133	.103	.047	.099	.216	.099	.09	.112	2	18	1	-.0014091884732263	-.00229464535742274	-.00299890516160767	-.00430956954666782	-.00238793674472455	-.00329673653328494	-.00169784480780703	-.00207522751681059
105	1	1	1	1	1	1	6	4	-6.39	-4.99	-6.16	-3.9	-3.99	-5.45	-4.44	-4.99	6	6	.011	.022	.038	.043	.114	.022	.337	.232	2	19	1	-.00088008141193983	-.00128733835240837	-.00172952731542453	-.00287064816213766	-.000857208062208814	-.00117956628255149	-.00169784480780703	-.00103657510599448
106	1	1	5	5	3	2	6	4	-21.39	-27.99	-42.16	-10.9	-2.99	-9.45	-4.44	-14.99	2	6	.048	.092	.061	.097	.142	.086	.086	.061	1	22	1	-.00493656888180277	-.00430925936745149	-.00299890516160767	-.00215118746987258	-.00586686556862396	-.00329673653328494	-.00169784480780703	-.0031138799276267
107	1	1	1	1	4	4	1	1	-31.39	-18.99	-52.16	-25.9	-8.99	-19.45	-20.44	-39.99	2	6	.112	.153	.098	.109	.087	.079	.064	.071	1	22	2	-.00334924769794336	-.00632387337748024	-.00617234977706552	-.00646795162346305	-.00725843709818372	-.00783352992771376	-.0078162044755801	-.00830714198170725
